# Supplementary material for: MAVS as a Key Regulator of Tumor Proliferation, Survival, the Tumor Microenvironment, and Immunity
Source: Biomolecules. 2026 Mar 26;16(4):501. doi: 10.3390/biom16040501 (PMC13113892; doi:10.3390/biom16040501)
Supplement: Supplementary file 1 [file biomolecules-16-00501-s001.zip]

Archive with 1 entries (1 files):
- biomolecules-4188009-supplementary.pdf
